# Supplementary material for: Global Analysis of Serine/Threonine and Tyrosine Protein Phosphatase Catalytic Subunit Genes in Neurospora crassa Reveals Interplay Between Phosphatases and the p38 Mitogen-Activated Protein Kinase
Source: G3 (Bethesda). 2013 Dec 17;4(2):349–65. doi: 10.1534/g3.113.008813 (PMC3931568; doi:10.1534/g3.113.008813)
Supplement: Supporting Information [file supp_g3.113.008813_TableS1.xlsx]

## Sheet: Detailed Growth Dev Phenotypes
Detailed Growth and Developmental Phenotypes Data
					Vegetative growth			Asexual Development				Sexual Development
					Basal Hyphae Linear Growth Rate			Conidia Formation	Aerial Hyphae Height			Protoperithecia Formation	Perithecia Formation	Ejected ascospores
NCU Number	FGSC Number	Gene Name	Source1	Mating Type	mm/day	(%WT)	p value2		mm/day	(%WT)	p value
3436	16003	tng	Ascospore	a	34	0.47	1.004e-05	Abnormal (swollen, lysed)	5.73	0.5	0.0056	Few or abnormal	Few	None
6563	11547	pp2A	Ascospore	A	70.9	0.97	0.2436	Reduced	7.63	0.66	0.1163	None	None	None
7489	11548	pzl-1	Ascospore	a	43.77	0.6	6.79e-06	Slightly reduced	3.05	0.27	0.0025	Many	Normal	Normal
8301	12454	pph-4	Ascospore	A	36.42	0.5	0.0002	Normal	5.38	0.47	0.0195	Abnormal/Small	Normal	Few
1433	15790	ppt-1	Ascospore	a	76.38	1.05	0.0372	Normal	12.29	1.07	0.6941	Normal	Normal	Normal
958	19378	pph-7	Ascospore	a	71.84	0.99	0.5738	Normal	12.16	1.06	0.6564	Normal	Normal	Normal
1767	12451	pph-5	Ascospore	a	68.12	0.93	0.0131	Normal	7.56	0.66	0.0865	Normal	Normal	Normal
3495	16431	pph-6	Ascospore	A	76.38	1.05	0.0261	Normal	9.97	0.86	0.5308	Normal	Normal	Normal
4600	11185	pph-8	Ascospore	A	35.49	0.49	2.69e-06	Slightly reduced	7.48	0.65	0.0453	Many	Many,Embedded	Few and small
8948	18439	pph-11	Ascospore	A	34.46	0.47	2.41e-06	Reduced (lysed)	5.56	0.48	0.0045	Few	Few	Few
8380	20306	csp-6	Ascospore	a	42.1	0.58	0.0022	Reduced (puffed)	6.35	0.55	0.0152	Few and small	None	None
2257	16060	pty-2	Ascospore	A	78.4	1.08	0.007	Normal	8.66	0.75	0.09	Normal	Normal	Normal
5364	12444	pty-3	Ascospore	A	71.48	0.98	0.2631	Normal	11.97	1.04	0.8184	Few	Few	Delayed
3246	13311	cdc-14	Ascospore	a	55.82	0.77	0.0001	Slightly reduced	8.71	0.75	0.0875	Normal	Normal	Delayed
3426	16425	dsp-1	Ascospore	A	73.45	1.01	0.7317	Normal	8.95	0.78	0.0985	Normal	Normal	Normal
6252	14464	dsp-2	Ascospore	A	73.23	1	0.7874	Reduced	7.07	0.62	0.0353	Few	Few	None
6330	15781	dsp-3	Ascospore	A	59.15	0.81	0.0004	Normal	9.38	0.82	0.4924	Many	Many	Many
8158	19644	dsp-4	Ascospore	a	72.34	0.99	0.7157	Normal	9.82	0.85	0.6289	Abnormal or large	Normal	Many
9841	18801	pty-4	Ascospore	a	74.31	1.02	0.3215	Normal	9.12	0.79	0.4043	Few	Normal	Normal
2496	16654	div-12	Single spore	A	75.13	1.03	0.1761	Normal	10.66	0.93	0.6672	Few	Few	Delayed
6966	14056	pty-1	Ascospore	a	73.53	1.01	0.7355	Slightly reduced	12.03	1.05	0.7342	Normal	Normal	Normal
3114	16337	pph-10	Ascospore	a	72.73	1	0.9321	Normal	9.11	0.79	0.0699	Few	Few	Delayed
1010	16679	pty-5	Ascospore	a	71.38	0.98	0.234	Slightly reduced	8.73	0.76	0.3094	Normal	Normal	Normal
3333	17653	pty-6	Ascospore	a	72.83	1	0.9503	Normal	9.88	0.86	0.3605	Normal	Normal	Normal
Wild type	4200			a	72.9	1	-	Normal	11.5	1	-	Normal	Normal	Normal
1 Source reflects whether homokaryotic mutant was isolated from sexual cross (ascospore) or serial plating of conidia (single spore)
2 p value reflecting significance levels for different chemicals. The dark highlighting signifies p<0.05, while underlined values are p<0.1

## Sheet: Chemical Nutritional Phenotypes
Detailed Chemical Sensitivity and Nutritional Phenotype Data
NCU Number	FGSC Number	Deleted Gene	Sodium Chloride		Sorbitol		Cytochlasin A		Benomyl		Tert-butyl hydroperoxide		Menadione		FK506		Fludioxonil		Yeast Extract		Avicel
			%growth*	p value2	% Growth1	p value2	% Growth1	p value2	% Growth1	p value2	% Growth1	p value2	% Growth1	p value2	% Growth1	p value2	% Growth1	p value2	% Growth1	p value2	% Growth1	p value2
6563	11546	pp2a	0.38	0.0014	0.4	0.0001	0.79	0.3775	0.9	0.0026	0.15	6e-14	0.18	0.0001	0.7	0.6396	0.63	0.0006	1.17	0.5114	0.41	0.0812
7489	11548	pzl-1	0.69	0.0357	0.86	0.0184	0.75	0.8778	0.85	0.0305	0.28	0.0001	0.26	0.0102	0.72	0.0037	0.51	0.7171	0.76	0.0159	0.58	0.6671
8301	12454	pph-4	0.59	0.7325	0.57	0.2758	0.8	0.0176	0.78	0.1703	0.11	2e-13	0.29	0.0303	0.69	0.1988	0.52	0.8523	0.74	0.0102	0.78	0.0048
1433	15790	ppt-1	0.57	0.8994	0.71	0.5828	0.72	0.6603	0.65	0.9519	0.59	0.0482	0.43	0.5996	0.57	0.1488	0.47	0.2192	1.04	0.7661	0.69	0.0578
958	19378	pph-7	0.55	0.806	0.67	0.9382	0.72	0.4844	0.61	0.7181	0.54	0.333	0.33	0.4079	0.64	0.7078	0.46	0.0386	1.12	0.8047	0.55	0.949
1767	12451	pph-5	0.55	0.8609	0.69	0.8024	0.73	0.6782	0.66	0.8911	0.58	0.0186	0.45	0.4216	0.67	0.7114	0.53	0.9504	0.96	0.4255	0.55	0.9258
3495	16430	pph-6	0.45	0.094	0.63	0.6002	0.73	0.7007	0.67	0.7733	0.14	6e-11	0.32	0.2946	0.55	6e-06	0.49	0.2503	1.15	0.7094	0.55	0.8624
8380	20306	csp-6	0.39	0.0024	0.69	0.753	0.91	0.4554	0.91	0.0262	0.3	0.0001	0.38	0.8382	0.91	0.0289	0.44	0.0113	1.21	0.514	0.59	0.4642
2257	16060	pty-2	0.61	0.5653	0.67	0.9296	0.74	0.8683	0.71	0.5493	0.57	0.0307	0.37	0.8131	0.81	0.0002	0.59	0.1767	1.07	0.9559	0.63	0.4228
5364	12444	pty-3	0.49	0.3297	0.36	0.0012	0.78	0.1261	0.63	0.9342	0.58	0.0635	0.35	0.4444	0.6	0.7934	0.47	0.4789	1.06	0.8633	0.57	0.7882
3246	13311	cdc-14	0.65	0.3514	0.81	0.0265	0.8	0.1356	0.92	0.0042	0.5	0.8312	0.45	0.2563	0.85	9e-09	0.49	0.2604	0.99	0.5037	0.7	0.1266
3426	16425	dsp-1	0.52	0.5139	0.62	0.4927	0.81	0.1006	0.8	0.1211	0.64	0.0003	0.43	0.5268	0.66	0.8715	0.52	0.9464	1.01	0.6113	0.58	0.5086
6252	14464	dsp-2	0.55	0.8431	0.44	0.0114	0.72	0.7369	0.53	0.1628	0.04	3e-14	0.32	0.0973	0.61	0.2361	0.61	0.5242	1.04	0.8008	0.77	0.0032
6330	15781	dsp-3	0.5	0.3208	0.7	0.6945	0.73	0.9045	0.66	0.8609	0.57	0.3237	0.4	0.8633	0.61	0.1396	0.56	0.6457	1.03	0.6895	0.61	0.4787
8158	19644	dsp-4	0.59	0.8139	0.55	0.5251	0.73	0.8289	0.58	0.4855	0.48	0.9683	0.4	0.8787	0.65	0.9948	0.57	0.1793	0.95	0.3208	0.86	0.2322
9841	18801	pty-4	0.58	0.7726	0.66	0.9672	0.74	0.9634	0.68	0.8511	0.57	0.2132	0.53	0.0032	0.69	0.0349	0.5	0.3961	0.99	0.4656	0.66	0.2397
2496	16654	div-12	0.65	0.4045	0.63	0.6257	0.69	0.308	0.6	0.5254	0.55	0.0944	0.44	0.4046	0.78	0.1308	0.66	0.0434	1.01	0.6301	0.71	0.0732
6966	14056	pty-1	0.54	0.7393	0.69	0.7348	0.74	0.9487	0.67	0.8264	0.37	0.1718	0.44	0.5161	0.64	0.8111	0.56	0.3462	1.08	0.9887	0.68	0.4165
3114	16337	pph-10	0.68	0.5731	0.74	0.2445	0.83	0.0232	0.78	0.2791	0.51	0.809	0.31	0.1265	0.69	0.1981	0.54	0.8357	1.05	0.8217	0.64	0.4632
1010	16679	pty-5	0.53	0.6039	0.65	0.847	0.63	0.5164	0.71	0.2985	0.57	0.3471	0.44	0.4742	0.72	0.2083	0.58	0.4315	1.01	0.5925	0.64	0.2781
333	17653	pty-6	0.59	0.7748	0.65	0.887	0.74	0.8531	0.75	0.1365	0.5	0.8564	0.46	0.1525	0.72	0.0113	0.55	0.6326	1.03	0.7573	0.64	0.2263
Wild type	4200		0.56	-	0.66	-	0.75	-	0.64	-	0.48	-	0.39	-	0.65	-	0.53	-	1.08	-	0.54	-
1Percentage growth = (radial growth on medium with chemical/radial growth on medium without chemical) x 100
2p value reflecting significance levels for different chemicals. The dark highlighting signifies p<0.05, while underlined values are p<0.1
